# Supplementary material for: The Current State of 3D-Printed Prostheses Clinical Outcomes: A Systematic Review
Source: J Funct Biomater. 2025 Oct 1;16(10):370. doi: 10.3390/jfb16100370 (PMC12565071; doi:10.3390/jfb16100370)
Supplement: Supplementary file 1 [file jfb-16-00370-s001.zip]

Archive with 5 entries (4 files):
- jfb-3897697-supplementary/
- jfb-3897697-supplementary/Table S1.pdf
- jfb-3897697-supplementary/Table S2.pdf
- jfb-3897697-supplementary/Table S3.pdf
- jfb-3897697-supplementary/Table S4.pdf
